# Supplementary material for: Image-based methods for phenotyping growth dynamics and fitness components in Arabidopsis thaliana
Source: Plant Methods. 2018 Jul 26;14:63. doi: 10.1186/s13007-018-0331-6 (PMC6060534; doi:10.1186/s13007-018-0331-6)
Supplement: Supplementary file 7 — Additional file 7: Table S1. List of the 451 accessions phenotyped (n = 2), with measured and estimated traits, and fitted model parameters of Eq. 1. [file 13007_2018_331_MOESM7_ESM.xlsx]

## Sheet: phenotypes
idPot	idAccession	LifeCycleDuration	Final_rosetteDM	FruitNumber	LogisticCoeff_A	LogisticCoeff_B	LogisticCoeff_tinf	Minf	GRinf	RGRinf
1	6974	104	2015.18	39	2015.18	3.47379	31.8286	3.75393	145.027	143.935
10	6944	45	222.08	171	222.08	4.02968	25.0994	5.11751	13.7778	124.079
100	9526	44	176.35	156	176.35	4.18806	23.0036	7.56629	10.527	119.387
101	9945	47	177.25	134	177.25	4.05375	25.0249	4.24978	10.9312	123.343
102	8386	53	174.27	279	174.27	4.73976	28.7492	3.27367	9.19192	105.491
103	9719	50	336.53	224	336.53	3.44612	24.9294	4.36406	24.4137	145.091
105	6970	39	100.72	177	100.72	3.3079	19.1471	5.96585	7.61207	151.153
106	7373	59	697.48	150	697.48	4.5655	33.9121	3.68626	38.193	109.517
107	6936	52	301.35	254	301.35	4.31146	27.667	4.92393	17.4738	115.97
108	9966	71	1594.28	19	1594.28	4.62616	35.7689	6.0504	86.1558	108.081
109	763	41	136.18	112	136.18	4.19825	23.012	5.87382	8.10933	119.097
11	7008	82	1905.5	96	1905.5	4.74464	39.1873	4.05006	100.403	105.382
110	9798	56	242.78	195	242.78	4.76439	28.426	4.97296	12.7393	104.945
111	6209	84	927.88	118	927.88	6.05854	41.0803	5.45761	38.2881	82.5282
112	765	51	173.09	221	173.09	4.14199	29.4883	1.55233	10.4473	120.715
113	9386	83	1451.31	40	1451.31	5.53786	42.7382	3.91891	65.5176	90.2876
115	9321	79	1028.61	86	1028.61	5.25185	37.7496	5.19206	48.9642	95.2046
116	9726	51	168.22	218	168.22	3.35564	26.8534	1.10107	12.5326	149.003
117	6965	87	1514.62	55	1514.62	4.70041	38.0036	3.90649	80.5578	106.374
118	6076	87	278.4	#N/A	278.4	NA	NA	#VALUE!	17.9812	129.176
119	9811	61	490.98	222	490.98	4.57233	33.7435	2.7128	26.8452	109.354
12	9470	92	1624.52	33	1624.52	4.65182	40.6984	2.20863	87.3057	107.485
120	6241	72	700.88	46	700.88	4.51271	38.605	1.23591	38.8281	110.798
121	9104	48	406.6	210	406.6	3.79866	27.1723	4.37711	26.7594	131.625
122	9741	60	567.29	188	567.29	5.09228	31.9965	7.44902	27.8505	98.1878
123	7063	41	218.41	216	218.41	3.98428	22.9409	8.16836	13.7045	125.493
124	6025	77	770.99	154	770.99	2.95545	25.9335	3.49704	65.2176	169.179
125	9653	39	114.34	236	114.34	4.03669	20.3031	8.26303	7.0813	123.864
127	7003	46	285.06	222	285.06	4.09994	25.4873	6.3766	17.3819	121.953
128	5276	47	360.7	129	360.7	3.59969	24.3392	6.59384	25.0508	138.901
129	9999	41	262.32	112	262.32	3.7744	23.1412	7.82716	17.3749	132.471
13	6956	58	294.36	360	294.36	4.53953	29.0424	4.37121	16.2109	110.144
130	6177	66	953.3	57	953.3	4.65667	34.0105	5.46318	51.1793	107.373
131	9523	50	434.6	182	434.6	4.05588	28.2781	4.74402	26.7883	123.278
132	9960	46	159.58	224	159.58	4.79624	24.4048	7.544	8.31798	104.248
133	9980	39	208.21	172	208.21	3.27087	21.6179	5.80285	15.914	152.865
135	7411	50	244.88	170	244.88	3.88231	23.7287	6.92984	15.769	128.789
136	6424	51	326.05	282	326.05	3.89652	25.9399	5.36371	20.9193	128.32
137	9594	82	1297.29	86	1297.29	3.73576	29.7357	6.55384	86.8157	133.842
138	9781	44	225.08	#N/A	225.08	NA	NA	#VALUE!	14.4713	128.588
139	8334	52	477.69	101	477.69	4.0811	27.5477	6.39632	29.2623	122.516
14	9371	99	1186.91	45	1186.91	6.70614	52.0385	2.24465	44.2471	74.5585
140	9972	47	233.11	275	233.11	4.34407	25.7575	6.03705	13.4154	115.099
141	8214	44	144.73	#N/A	144.73	NA	NA	#VALUE!	8.0139	110.743
142	9698	60	713.23	119	713.23	4.83506	31.6289	8.04556	36.878	103.411
143	7516	81	1581.08	48	1581.08	5.59605	40.9657	6.22404	70.6337	89.3487
144	7031	47	414.05	142	414.05	4.31216	27.7843	6.59108	24.0048	115.951
145	6945	61	930.29	82	930.29	4.35253	31.3424	6.85278	53.4338	114.876
146	9559	41	219.27	102	219.27	3.33307	23.077	4.25171	16.4466	150.012
147	7202	46	219.04	291	219.04	4.2432	24.7241	6.60987	12.9054	117.836
148	10016	67	949.48	84	949.48	4.08938	32.3498	4.00029	58.0455	122.268
149	6959	49	327.93	219	327.93	4.23653	26.0272	7.29515	19.3513	118.021
15	768	52	381.21	#N/A	381.21	NA	NA	#VALUE!	23.8823	125.297
150	10009	50	435.81	138	435.81	4.4203	28.5773	6.4214	24.6482	113.114
151	9565	54	639.69	192	639.69	3.89758	27.8539	6.48848	41.0312	128.285
152	9975	50	307.85	186	307.85	4.08416	25.2616	7.16557	18.8441	122.424
153	9995	43	374.58	108	374.58	3.7912	24.7319	7.53571	24.7006	131.884
154	9437	64	790.43	125	790.43	4.72362	32.0112	7.41369	41.8339	105.851
155	9908	47	213.15	284	213.15	4.65473	24.8549	8.41773	11.448	107.418
156	9800	55	384.24	332	384.24	3.77244	25.1037	6.88602	25.4636	132.54
158	9760	38	69.87	210	69.87	4.13887	20.1964	5.48141	4.22036	120.806
159	5165	61	786.55	118	786.55	4.07826	28.8072	7.73833	48.216	122.601
16	5830	78	1313.99	134	1313.99	3.74074	31.4548	4.2298	87.8163	133.664
160	7206	48	277.87	211	277.87	4.18108	25.1615	7.2042	16.6147	119.586
161	7333	39	116.02	98	116.02	4.30954	22.9488	5.47786	6.73041	116.022
162	10010	47	612.64	136	612.64	3.73096	25.6187	9.17477	41.0511	134.014
163	5726	46	373.41	208	373.41	3.34575	22.1151	9.73027	27.9018	149.443
164	9632	48	361.72	152	361.72	3.72233	24.79	6.67872	24.2939	134.325
165	7347	40	290.12	96	290.12	3.43724	21.7927	9.09372	21.1012	145.465
166	9775	47	399.57	199	399.57	3.79039	25.2384	7.04504	26.3541	131.912
167	9749	49	496.19	138	496.19	4.45609	26.9813	10.7431	27.8378	112.206
168	9102	48	546.77	148	546.77	3.47953	23.6758	10.5299	39.2848	143.698
169	6088	95	2501.6	79	2501.6	3.54047	30.8721	6.86645	176.643	141.224
170	9746	95	2370.65	#N/A	2370.65	NA	NA	#VALUE!	138.697	117.012
171	7126	68	852.85	89	852.85	4.89391	34.0069	6.26974	43.5669	102.168
172	7231	48	212.36	239	212.36	3.7243	22.9211	6.41224	14.255	134.253
173	766	40	223.77	176	223.77	3.60652	21.0752	9.91841	15.5115	138.638
174	9596	43	209.97	184	209.97	3.00828	20.5607	6.09202	17.4493	166.208
175	7075	67	783.29	162	783.29	4.67263	31.6864	7.48389	41.9084	107.006
176	430	47	269.51	123	269.51	3.92408	25.3679	5.26229	17.1703	127.419
177	6434	49	273.94	250	273.94	4.44312	25.9818	7.30751	15.4137	112.534
178	6009	79	1153.24	76	1153.24	4.57444	32.6465	8.10603	63.0263	109.303
179	1066	135	2211.07	376	2211.07	4.00277	34.0192	5.46363	138.096	124.914
18	9404	71	1445.53	122	1445.53	4.39611	35.0776	4.79906	82.205	113.737
180	9577	98	2471.48	39	2471.48	3.89876	33.6511	5.71988	158.479	128.246
181	7209	54	243.09	#N/A	243.09	NA	NA	#VALUE!	12.6434	104.022
182	7127	37	91.9	160	91.9	4.36546	19.4504	9.46153	5.2629	114.535
183	9570	67	1185.57	106	1185.57	4.09684	30.9815	7.03327	72.3466	122.045
184	7002	54	563.71	106	563.71	4.21364	29.9752	4.88048	33.4455	118.662
185	1435	55	353.88	#N/A	353.88	NA	NA	#VALUE!	18.4549	104.3
186	7268	47	179.98	165	179.98	4.22491	23.7059	6.75661	10.6499	118.346
187	6086	79	887.91	51	887.91	5.58985	39.1006	4.84247	39.7108	89.4478
188	9770	48	273.29	148	273.29	3.56044	22.588	7.73922	19.1893	140.432
189	7028	44	219.3	143	219.3	3.81486	22.7124	7.56109	14.3714	131.066
19	6901	61	523.08	97	523.08	4.70597	32.4038	4.43934	27.7881	106.248
190	5253	38	152.59	137	152.59	3.69646	21.1658	7.09557	10.32	135.265
191	9939	55	414.17	87	414.17	4.12924	28.5768	4.55564	25.0754	121.088
192	428	48	199.52	313	199.52	4.3356	23.3751	8.72546	11.5047	115.324
193	6932	51	263.6	191	263.6	4.15906	25.095	6.81288	15.8449	120.219
194	7344	52	573.56	162	573.56	4.22843	29.0909	6.20949	33.9109	118.247
195	7520	44	196.83	139	196.83	4.46793	23.3842	9.37394	11.0135	111.909
196	9602	55	331.6	245	331.6	4.83366	27.4074	8.80856	17.1506	103.441
198	9769	40	271.3	95	271.3	3.72495	22.9539	8.12712	18.2083	134.23
199	7427	79	820.73	42	820.73	5.30699	34.6143	7.86534	38.6627	94.2154
2	9548	153	3135.05	18	3135.05	5.46045	49.7338	2.16639	143.534	91.5676
20	9517	39	84.4	210	84.4	3.09006	18.7334	4.71972	6.82835	161.809
200	6958	41	174.48	186	174.48	3.91014	20.7204	10.5661	11.1556	127.873
201	9582	74	1500.75	66	1500.75	3.9753	32.5977	5.08253	94.3797	125.777
202	9580	48	258.5	199	258.5	3.93246	22.926	9.3111	16.4337	127.147
203	7217	40	110.83	186	110.83	3.21817	17.5658	9.64094	8.60972	155.368
204	9907	48	632	181	632	3.2396	23.4914	9.6692	48.7715	154.34
205	10000	38	224.81	185	224.81	3.01969	19.4594	9.3934	18.612	165.58
207	9996	47	338.41	263	338.41	4.08808	25.1554	8.10764	20.6949	122.307
208	10002	34	123.93	#N/A	123.93	NA	NA	#VALUE!	8.40042	135.567
209	5784	68	871.97	103	871.97	4.89366	34.6778	5.59292	44.5459	102.173
21	7236	57	237.13	273	237.13	4.42348	26.9307	5.05117	13.4018	113.033
210	410	42	220.05	175	220.05	4.29381	24.4761	7.30599	12.812	116.447
211	9520	125	3025.75	#N/A	3025.75	NA	NA	#VALUE!	162.187	107.204
212	9941	42	161.25	157	161.25	4.08852	23.6266	5.55661	9.85993	122.294
213	9917	56	421.5	171	421.5	4.54145	28.9178	6.44196	23.203	110.097
215	9768	65	503.68	196	503.68	4.22808	30.2267	4.17749	29.7819	118.257
216	9910	58	422.82	140	422.82	1.83401	20.7361	1.20949	57.636	272.626
217	9600	42	144.1	147	144.1	3.44266	22.4607	3.76055	10.4643	145.237
218	9528	71	946.69	84	946.69	4.86658	35.0862	5.43266	48.6322	102.742
219	9989	101	1583.07	254	1583.07	5.13751	40.6622	4.04009	77.0348	97.3233
22	139	65	305.15	237	305.15	3.4543	30.1917	0.880342	22.0848	144.747
220	9977	62	441.4	96	441.4	4.60974	31.8059	3.86039	23.9385	108.466
222	9947	92	595.1	73	595.1	7.10571	46.7953	3.33624	20.9374	70.3659
223	9813	58	410.88	202	410.88	4.26329	30.3782	3.42127	24.094	117.28
224	9774	57	574.58	#N/A	574.58	NA	NA	#VALUE!	37.2264	129.578
225	6243	49	241.83	217	241.83	4.37458	26.9493	4.91937	13.8202	114.297
226	6911	35	25.45	70	25.45	5.20682	16.4038	5.75684	1.22195	96.0279
227	6145	134	2986.53	60	2986.53	5.33826	43.8592	5.24548	139.864	93.6635
228	9794	48	370.76	122	370.76	4.21911	26.3453	7.54504	21.9691	118.508
229	7382	41	156.04	194	156.04	3.54683	21.2221	6.32639	10.9986	140.971
23	9657	42	79.68	240	79.68	4.34576	20.4609	6.58393	4.58377	115.055
230	5907	54	198.86	237	198.86	4.9092	26.9761	6.07135	10.1269	101.85
231	9697	53	306.72	#N/A	306.72	NA	NA	#VALUE!	22.7268	148.192
232	7148	86	1486.75	45	1486.75	3.526	31.1704	3.66125	105.413	141.804
233	9965	43	182.57	236	182.57	4.0653	24.1185	5.49397	11.2273	122.992
234	6940	51	349.94	110	349.94	4.18435	27.5921	5.14831	20.9077	119.493
235	8311	39	215.57	95	215.57	3.11857	22.9798	3.306	17.2812	160.33
236	9745	50	450.55	113	450.55	4.0091	28.6428	4.2666	28.0955	124.716
237	9766	34	54.51	61	54.51	3.60323	17.5451	5.97879	3.78203	138.764
238	9568	83	1361.49	93	1361.49	6.02258	42.1511	6.50856	56.5161	83.0209
239	9785	55	439.15	208	439.15	4.54524	29.202	6.33243	24.1544	110.005
24	9815	62	589.63	239	589.63	3.79417	32.1741	1.70293	38.8511	131.781
241	9427	64	681.91	92	681.91	4.62822	32.757	4.95594	36.8344	108.033
243	9940	45	264.06	155	264.06	3.97149	24.6721	6.40622	16.6222	125.897
244	9665	53	516.65	251	516.65	4.4958	29.2561	7.03235	28.7296	111.215
245	9529	46	533.79	396	533.79	3.96525	26.0616	9.13537	33.6542	126.095
246	7384	70	1108.92	126	1108.92	4.40456	36.9289	2.44749	62.9415	113.519
247	7062	48	347.2	154	347.2	4.01864	27.6891	4.20368	21.5993	124.42
248	9576	99	2433.32	28	2433.32	3.88039	33.2415	6.08013	156.77	128.853
249	7518	80	1165.43	94	1165.43	3.88438	30.5028	5.915	75.0075	128.721
25	6931	38	105	199	105	2.92693	17.092	8.55066	8.96845	170.828
250	9716	94	1875.1	137	1875.1	3.8625	30.6895	8.80405	121.366	129.45
251	9978	59	400.62	163	400.62	4.44939	30.4171	4.03158	22.5098	112.375
252	9979	56	367.06	278	367.06	4.769	27.9759	8.27631	19.242	104.844
253	6961	34	114.9	149	114.9	2.54612	16.018	9.88056	11.2819	196.377
254	7346	47	491.29	#N/A	491.29	NA	NA	#VALUE!	30.9532	126.008
255	8240	66	910.46	79	910.46	4.96882	32.799	9.16518	45.8087	100.628
256	9699	55	381.76	206	381.76	3.74179	26.8943	4.1325	25.5065	133.626
257	9567	74	978.38	192	978.38	3.82563	29.3131	6.24105	63.9359	130.697
258	7323	40	151.2	166	151.2	3.36371	20.4849	6.41223	11.2376	148.645
259	7296	51	419.3	168	419.3	3.56494	24.2763	7.50733	29.4044	140.255
26	7071	62	562.41	213	562.41	4.41333	34.2209	2.31631	31.8586	113.293
260	9926	48	374.6	178	374.6	3.59075	23.3898	8.78597	26.0809	139.247
261	9634	64	833.63	100	833.63	4.47544	33.5092	4.33897	46.5669	111.721
262	6922	53	268.59	242	268.59	3.78812	23.7783	6.88929	17.7258	131.991
263	9976	47	342.13	217	342.13	3.9085	24.3938	8.39512	21.8837	127.926
265	7316	59	512.6	170	512.6	3.69206	25.9739	6.68474	34.7096	135.426
266	6984	48	169.09	248	169.09	3.95741	27.0306	2.25588	10.6819	126.345
267	7143	57	545.16	226	545.16	4.38006	28.9205	7.15766	31.116	114.154
269	9920	41	370.75	152	370.75	3.56088	23.2086	8.8638	26.0294	140.415
27	9527	67	896.03	133	896.03	4.53637	34.2695	4.23448	49.3803	110.22
271	6071	91	1271.99	62	1271.99	5.26859	42.3772	2.72067	60.3572	94.9021
272	4931	46	187.46	159	187.46	3.74762	24.0811	4.2765	12.5053	133.418
273	9759	44	76.62	119	76.62	3.52566	19.292	5.12478	5.43302	141.817
274	9733	75	880.53	130	880.53	3.01284	28.1156	2.14958	73.0647	165.956
275	10003	60	556.75	167	556.75	4.85637	32.4059	5.46587	28.6608	102.958
276	9916	61	409.15	239	409.15	4.63234	30.6448	4.69211	22.0812	107.937
277	7298	59	610.04	221	610.04	4.61059	31.3198	5.92788	33.0782	108.446
278	9968	43	151.23	164	151.23	4.25394	24.0227	5.39807	8.88764	117.538
279	7273	47	184.94	176	184.94	3.41056	23.1671	3.81331	13.5564	146.604
28	9542	95	1221.15	67	1221.15	6.92483	48.6703	4.56992	44.0859	72.204
280	9942	81	946.78	#N/A	946.78	NA	NA	#VALUE!	56.3787	119.096
281	7010	61	643.85	129	643.85	4.19794	30.4095	4.94298	38.3432	119.106
282	9721	69	1175.55	133	1175.55	4.9663	36.6869	5.42633	59.1763	100.678
283	9549	69	780.6	107	780.6	4.07516	31.4412	4.02877	47.8877	122.694
284	9597	58	532.32	222	532.32	4.10801	28.2792	6.14718	32.3952	121.713
285	9748	60	398.42	171	398.42	4.68178	31.1662	4.28756	21.275	106.797
286	159	58	438.86	278	438.86	4.58345	30.9406	4.50466	23.9372	109.088
287	9620	50	388.47	124	388.47	4.07399	26.8275	6.14598	23.8384	122.73
288	9992	77	1125.12	146	1125.12	5.59105	36.766	9.30031	50.309	89.4287
289	9628	49	236.67	119	236.67	4.162	26.1109	4.83119	14.2161	120.134
290	9637	54	444.56	#N/A	444.56	NA	NA	#VALUE!	26.392	118.733
291	9643	53	387.86	#N/A	387.86	NA	NA	#VALUE!	27.7651	143.17
292	7328	37	65.14	#N/A	65.14	NA	NA	#VALUE!	5.01009	153.825
293	9535	77	1171.71	287	1171.71	4.68722	35.5957	4.9591	62.495	106.673
294	9814	51	264.62	118	264.62	4.6	27.4241	5.85951	14.3815	108.696
295	5818	49	294.07	169	294.07	4.19024	26.1485	6.10439	17.5449	119.325
296	9973	52	348.52	190	348.52	4.09893	26.663	5.87951	21.2568	121.983
297	8424	47	332.02	268	332.02	3.77531	26.3627	4.29755	21.9863	132.439
298	6390	46	149.43	257	149.43	4.34041	22.8974	7.28194	8.60691	115.197
299	8357	49	213.51	184	213.51	4.26857	27.5681	3.42745	12.5048	117.135
30	8222	84	1376.06	#N/A	1376.06	NA	NA	#VALUE!	80.347	116.778
300	9929	54	391.37	187	391.37	4.33509	27.8672	6.24654	22.5699	115.338
301	9998	59	419.56	196	419.56	4.76489	30.7767	5.29171	22.0131	104.934
302	7000	65	750.01	118	750.01	4.75314	33.576	5.22265	39.4481	105.194
303	8249	68	660.09	70	660.09	5.5835	37.0207	5.18158	29.5554	89.5495
304	7092	51	220.26	146	220.26	4.57577	27.261	4.95214	12.034	109.271
306	8256	58	432.7	148	432.7	4.48638	29.4791	5.55826	24.1119	111.448
307	6915	64	578.22	138	578.22	4.65275	33.7325	3.50132	31.0687	107.463
308	9595	46	150.58	265	150.58	3.85861	23.2069	4.75735	9.75611	129.58
309	6973	56	454.89	178	454.89	4.70992	29.2749	7.47136	24.1453	106.159
31	9524	76	1265.08	169	1265.08	3.3656	29.5106	3.82974	93.9715	148.562
310	5950	59	458.3	222	458.3	4.19388	28.8855	5.01984	27.3195	119.221
311	7314	44	156.42	150	156.42	4.08281	23.0903	6.08995	9.57795	122.465
312	9562	59	354.2	203	354.2	5.20148	32.3156	4.78752	17.024	96.1265
313	9993	70	994.93	83	994.93	4.92274	36.8349	4.2511	50.5272	101.569
314	6195	58	454.6	130	454.6	4.98573	29.4136	9.07403	22.7951	100.286
315	7255	55	365.72	173	365.72	4.00168	26.3774	6.00556	22.8479	124.947
316	6921	78	1043.15	77	1043.15	3.69857	31.4094	3.18479	70.5104	135.187
317	88	46	215.43	141	215.43	4.83485	25.2104	8.88628	11.1394	103.416
318	10014	63	1187.92	101	1187.92	3.94888	31.6148	4.96346	75.2062	126.618
319	6154	83	1132.65	81	1132.65	5.10376	38.3371	4.37646	55.4812	97.9671
32	6151	99	1443.71	32	1443.71	5.3967	47.4296	1.40263	66.8793	92.6493
320	9801	48	376.33	190	376.33	4.05184	26.5877	6.17214	23.2197	123.401
321	6939	55	474.07	#N/A	474.07	NA	NA	#VALUE!	25.7537	108.649
323	6150	65	536.52	182	536.52	5.05979	34.1057	4.53781	26.509	98.8182
324	9988	59	736.03	100	736.03	4.32992	31.1856	5.47923	42.4968	115.476
325	7404	49	414.49	134	414.49	4.11578	26.5658	7.27464	25.1769	121.484
326	7349	59	348.9	290	348.9	5.01165	31.2441	4.96056	17.4044	99.7675
327	8247	66	964.86	124	964.86	4.59199	33.543	5.69222	52.5295	108.885
328	9521	60	608.81	237	608.81	4.11485	28.752	6.3212	36.9886	121.511
329	9987	69	1343.2	62	1343.2	3.75906	31.497	4.39645	89.3309	133.012
33	8266	92	1666.13	37	1666.13	4.67651	37.774	4.37794	89.0692	106.917
330	9057	59	705.7	175	705.7	4.5014	30.5792	7.22223	39.1934	111.077
331	7182	46	138.9	194	138.9	4.12832	24.818	3.73277	8.41141	121.115
332	9581	96	1599.37	114	1599.37	5.10795	39.4378	5.00831	78.2784	97.8866
333	8230	87	1198.33	49	1198.33	5.69314	41.0564	5.10066	52.6217	87.825
334	6964	77	1109.1	79	1109.1	4.90452	37.6797	3.91205	56.5346	101.947
335	7353	74	798.94	167	798.94	3.81418	31.0716	3.17326	52.3664	131.09
336	8387	57	251.88	361	251.88	4.43076	28.6174	3.71453	14.212	112.847
338	9713	53	422.03	182	422.03	4.12176	28.1518	5.09886	25.5977	121.307
339	9539	60	502.82	109	502.82	4.04301	29.1315	4.39059	31.0919	123.67
34	7013	65	350.31	134	350.31	4.45424	36.1413	0.987223	19.6616	112.253
340	9560	45	47.8	148	47.8	1.41671	15.025	1.33863	8.43505	352.931
341	6909	58	356.22	230	356.22	3.44907	26.7673	2.73588	25.82	144.967
342	9579	60	511.94	77	511.94	4.61386	31.3364	4.97302	27.7393	108.369
343	9704	64	804.65	76	804.65	4.19045	30.4523	6.06275	48.005	119.319
344	9587	81	1249.54	85	1249.54	3.41092	30.6741	2.90681	91.5837	146.588
345	9433	127	2338.5	21	2338.5	7.56749	56.6833	4.88538	77.2548	66.0721
346	7287	59	399.5	217	399.5	4.79048	31.8428	4.13789	20.8486	104.374
347	9510	48	152.21	214	152.21	3.10838	21.9849	3.15396	12.2419	160.855
348	7218	48	219.27	226	219.27	4.00336	25.637	4.32504	13.6929	124.895
349	8422	127	2130.96	58	2130.96	3.21151	30.9629	3.11258	165.885	155.69
35	#N/A	56	305.61	220	305.61	#N/A	#N/A	#N/A	16.3332	106.889
350	6074	99	1935.23	56	1935.23	3.20494	30.7207	3.0077	150.957	156.009
351	7424	56	101.64	252	101.64	4.60307	25.1727	3.62868	5.52022	108.623
354	10011	54	429.58	#N/A	429.58	NA	NA	#VALUE!	23.6957	110.32
356	9954	75	571.51	63	571.51	5.38618	35.8821	4.6406	26.5267	92.8301
357	7192	62	695.22	108	695.22	3.48674	29.4747	2.59896	49.8475	143.401
358	9555	69	525.91	159	525.91	4.92532	33.0382	4.84699	26.6942	101.516
359	9803	59	454.26	106	454.26	4.50285	30.0296	5.25313	25.2207	111.041
36	7320	56	251.08	174	251.08	2.75933	22.7742	2.42685	22.7483	181.204
360	9971	56	208.84	191	208.84	3.16575	24.1738	2.34673	16.4921	157.94
361	9983	45	325.48	199	325.48	3.2241	24.2928	3.82048	25.2381	155.082
362	9669	45	368.02	202	368.02	3.52318	23.9357	6.91531	26.1142	141.917
363	8353	30	99.64	98	99.64	3.16673	16.6141	10.9811	7.86615	157.891
364	9948	81	1323.27	145	1323.27	4.66857	33.5461	8.48159	70.8606	107.099
365	9986	96	2517.4	43	2517.4	3.35251	30.2153	6.04164	187.725	149.142
366	772	39	101.31	85	101.31	3.66047	19.1378	7.71122	6.9192	136.595
367	8376	70	1100.03	75	1100.03	5.03293	35.9363	6.32184	54.6417	99.3458
368	7177	43	153.86	178	153.86	3.51929	20.4791	7.45418	10.9298	142.074
369	9974	47	257.65	298	257.65	3.28863	21.3414	7.93781	19.5864	152.039
37	7288	61	594.9	210	594.9	4.59968	32.611	4.3289	32.3338	108.703
370	6242	90	2660.34	25	2660.34	4.9301	39.4647	6.73408	134.903	101.418
371	6979	42	178.32	137	178.32	3.89637	22.269	7.33567	11.4414	128.324
373	6043	95	1262.35	70	1262.35	4.5241	32.7885	8.14267	69.757	110.519
374	9612	45	281.65	283	281.65	3.48314	21.9526	8.82227	20.2152	143.549
375	9712	57	538.62	162	538.62	3.8574	27.942	5.09459	34.9083	129.621
376	9737	58	609.72	292	609.72	4.44561	30.7081	5.7285	34.2878	112.471
377	10004	45	242.17	166	242.17	3.60662	22.4698	7.39753	16.7865	138.634
378	7322	48	512.34	267	512.34	3.43104	22.4084	13.4094	37.3312	145.728
379	7396	49	443.32	139	443.32	3.95563	26.741	6.3451	28.0183	126.402
38	6184	76	961.81	70	961.81	5.4116	41.6769	2.75229	44.4328	92.3941
380	7036	47	253.13	155	253.13	4.36486	25.5205	7.02834	14.4982	114.551
381	6180	46	144.03	288	144.03	4.37927	26.1341	3.52903	8.22226	114.174
382	9507	36	16.3	90	16.3	1.15084	10.6911	5.77375	3.5409	434.466
383	9994	50	405.89	120	405.89	3.22589	22.6472	7.89255	31.4557	154.996
384	6937	50	430.87	210	430.87	3.23995	22.5811	8.69125	33.2467	154.324
386	9931	42	86.14	380	86.14	3.06826	18.9372	4.43837	7.01864	162.959
387	9399	108	1393.22	#N/A	1393.22	NA	NA	#VALUE!	73.0737	104.899
388	9958	45	237.61	332	237.61	4.01199	23.2393	8.45267	14.8062	124.626
389	7394	40	117.12	169	117.12	3.70938	19.7222	7.94086	7.8935	134.793
39	9133	56	430.4	#N/A	430.4	NA	NA	#VALUE!	25.4466	118.246
390	9128	47	365.78	212	365.78	4.21664	25.7711	8.48551	21.6867	118.578
391	7167	43	155.5	202	155.5	3.25656	21.1834	4.85868	11.9375	153.536
392	9739	60	590.14	225	590.14	4.66732	30.4863	7.2334	31.6103	107.128
393	7025	46	222.1	428	222.1	3.9726	24.1276	6.16394	13.977	125.862
394	9130	47	328.35	266	328.35	3.94354	24.4594	8.18444	20.8157	126.79
395	9655	57	393.29	224	393.29	3.23831	24.3172	4.67117	30.3623	154.401
398	9782	41	244.66	144	244.66	3.48524	21.7328	8.16222	17.5497	143.462
399	9727	39	39	135	39	4.38211	18.2889	5.11169	2.22496	114.1
4	9778	62	629.55	186	629.55	2.60102	28.4602	0.52041	60.51	192.232
40	7106	60	663.29	104	663.29	4.24564	30.7954	4.91223	39.0571	117.768
400	9591	56	466.84	62	466.84	2.44125	19.9577	7.77004	47.8076	204.814
401	8312	50	370.4	134	370.4	4.26957	27.5271	6.00814	21.6884	117.108
402	9574	74	853.23	99	853.23	4.1344	31.4195	4.77137	51.5933	120.936
403	9730	61	545.71	111	545.71	4.51552	30.3829	5.9134	30.2131	110.729
404	9930	38	97.47	87	97.47	3.88764	21.4187	4.90721	6.26795	128.613
405	9584	66	1038.54	216	1038.54	3.61537	29.5319	4.65813	71.8143	138.299
406	9416	118	2758.98	23	2758.98	4.51507	40.2033	3.42786	152.765	110.74
407	6967	43	190.62	142	190.62	3.77624	24.3271	4.19552	12.6197	132.407
408	6445	46	142.24	#N/A	142.24	NA	NA	#VALUE!	8.41951	118.385
409	7164	63	485.28	70	485.28	5.16317	34.3451	4.30881	23.4972	96.8398
41	9913	69	1063.85	123	1063.85	4.39012	34.6791	3.83632	60.5821	113.892
410	6963	64	682.23	116	682.23	4.8595	33.5433	5.32672	35.0978	102.891
411	5768	77	1148.96	146	1148.96	5.03869	38.0496	4.3752	57.0069	99.2321
412	9914	62	535.59	126	535.59	4.21247	30.2497	4.34123	31.786	118.695
413	9816	57	283.4	244	283.4	4.78384	27.8349	6.6522	14.8103	104.519
415	9412	70	888.92	106	888.92	3.28603	26.7861	5.34239	67.6287	152.159
416	8366	58	526.74	108	526.74	4.42605	29.0272	7.05899	29.7523	112.968
417	#N/A	48	307.59	155	307.59	#N/A	#N/A	#N/A	20.231	131.546
418	9506	52	298.49	174	298.49	4.28141	27.125	5.36955	17.4294	116.784
419	7418	56	246.98	#N/A	246.98	NA	NA	#VALUE!	11.8238	95.7468
42	7413	52	90.7	180	90.7	3.34022	26.7627	0.596015	6.78848	149.691
420	9547	56	273.43	218	273.43	4.46505	28.1448	4.61939	15.3095	111.981
421	7096	56	397.16	221	397.16	3.6923	26.0175	5.12062	26.8911	135.417
422	9522	35	27.33	120	27.33	5.23687	16.064	6.53298	1.30469	95.4768
423	7058	71	1018.17	91	1018.17	4.6698	33.5421	6.54016	54.5082	107.071
425	9537	39	56.19	130	56.19	2.77452	17.2013	3.90114	5.06303	180.211
426	7458	51	865.29	115	865.29	3.51574	27.4192	6.05817	61.5298	142.218
427	7319	45	241.78	260	241.78	4.03764	25.6451	4.91685	14.9704	123.835
428	5874	46	293.07	152	293.07	4.2163	25.3781	7.44393	17.3772	118.587
429	9534	35	64.53	129	64.53	3.15987	17.4535	5.57347	5.10543	158.234
43	7120	46	191.02	233	191.02	4.16663	24.6635	5.49543	11.4613	120.001
430	#N/A	46	250.05	216	250.05	#N/A	#N/A	#N/A	14.9875	119.876
431	9933	45	127.37	246	127.37	4.84646	23.1125	7.97899	6.57026	103.168
432	7460	38	85	219	85	4.03735	18.5383	9.15149	5.26335	123.844
433	10012	71	1746.18	136	1746.18	4.52207	33.1734	10.3268	96.5366	110.569
434	6040	64	695.34	172	695.34	4.32832	30.0882	6.64386	40.1622	115.518
435	7199	38	141.37	119	141.37	3.5444	20.3065	7.31842	9.97136	141.068
436	7111	58	413.27	299	413.27	4.45006	28.5448	6.30546	23.2171	112.358
437	7258	47	300.25	180	300.25	4.04932	26.6402	4.84989	18.5371	123.478
438	9793	43	106.58	152	106.58	3.46909	20.0037	5.64529	7.68068	144.13
439	992	68	1040.64	52	1040.64	4.18107	30.211	8.21329	62.2233	119.587
44	9757	76	1369.32	123	1369.32	5.10292	41.6949	2.74265	67.0852	97.9832
440	9736	49	562.5	146	562.5	3.82048	27.0105	6.47766	36.8082	130.874
441	6108	58	621.53	225	621.53	3.89175	28.6469	5.11681	39.9262	128.477
442	10006	112	3125.58	43	3125.58	4.66064	40.3937	4.593	167.658	107.281
443	6035	61	696.29	193	696.29	3.78021	28.6181	5.01971	46.0483	132.268
444	9640	55	505.98	#N/A	505.98	NA	NA	#VALUE!	31.5479	124.7
445	5890	47	217.94	147	217.94	4.30256	25.743	5.47281	12.6634	116.21
446	9951	48	156.78	164	156.78	4.72328	26.8179	4.33262	8.29826	105.859
447	9592	87	1918.8	34	1918.8	5.32105	41.3416	5.29403	90.1513	93.9663
448	9909	54	560.24	#N/A	560.24	NA	NA	#VALUE!	34.4052	122.823
449	9743	59	730.91	183	730.91	4.30768	29.9324	7.0807	42.419	116.072
450	6975	46	238.79	218	238.79	4.02786	25.0483	5.56197	14.8212	124.135
452	6929	53	430.7	112	430.7	4.08272	28.3789	4.72448	26.3734	122.467
453	9394	104	2278.02	53	2278.02	6.59557	49.9895	5.28909	86.3466	75.8085
454	9607	59	507.72	142	507.72	4.2437	30.8236	3.72707	29.9103	117.822
455	9538	62	461.23	287	461.23	4.2302	28.7606	5.40422	27.2582	118.198
456	9779	57	364.29	244	364.29	3.99763	27.7969	4.19756	22.7816	125.074
457	9796	59	332.85	192	332.85	3.69305	26.6188	3.65691	22.5322	135.39
458	6069	89	1948.28	34	1948.28	5.33094	42.8219	4.11947	91.3665	93.792
459	9784	55	273.64	251	273.64	2.83584	22.9924	2.77354	24.1233	176.314
46	7308	63	508.81	253	508.81	4.8636	32.5403	4.89357	26.154	102.805
460	7125	60	710.47	188	710.47	3.31743	27.7844	3.32123	53.5407	150.719
461	6898	46	120.8	183	120.8	4.52403	24.2575	4.95671	6.67547	110.521
462	9970	49	469.5	176	469.5	3.90638	26.5943	6.61581	30.047	127.996
463	5984	47	180.34	185	180.34	4.16236	24.509	5.35973	10.8316	120.124
464	6216	124	1855.62	38	1855.62	4.97765	40.1586	4.32688	93.1975	100.449
465	6073	95	1234.52	#N/A	1234.52	NA	NA	#VALUE!	59.0253	95.6246
466	9589	90	1726.17	68	1726.17	5.60564	43.6213	4.27769	76.9836	89.1959
468	5811	47	473.51	216	473.51	3.51299	26.0782	4.82183	33.6971	142.329
469	6034	67	833.53	156	833.53	4.79915	35.1643	4.37942	43.4207	104.185
47	6244	73	696.53	115	696.53	5.00916	37.9784	2.60366	34.7628	99.8172
470	9518	80	1554.16	96	1554.16	4.55529	37.37	3.8108	85.2943	109.763
471	7186	53	266.66	255	266.66	4.78855	28.1444	5.89731	13.9218	104.416
472	7372	65	455.19	228	455.19	5.25166	32.7412	5.9141	21.6689	95.208
474	7387	44	162.79	138	162.79	3.06358	20.9374	4.45733	13.2843	163.208
476	9804	60	449.87	187	449.87	4.1706	29.4052	4.24867	26.9667	119.887
477	9544	43	120.99	139	120.99	2.40293	17.8409	4.45968	12.5878	208.079
478	9442	106	1423.76	33	1423.76	6.08255	45.1909	4.35985	58.5182	82.2023
479	8231	88	1704.49	39	1704.49	6.34213	43.4666	8.66298	67.1892	78.8379
48	5867	136	1913.65	20	1913.65	5.39176	42.1086	4.94839	88.7303	92.7341
480	9776	59	666.12	171	666.12	4.01916	29.6836	4.93621	41.4341	124.404
481	6901	62	739.33	65	739.33	4.42851	31.8043	5.33816	41.7369	112.905
482	9951	47	134.3	246	134.3	4.94409	24.7934	6.41719	6.79093	101.131
483	7143	56	630.78	176	630.78	3.89736	27.5497	6.91003	40.462	128.292
484	6979	42	202.34	152	202.34	3.78752	21.4973	9.27617	13.3557	132.013
485	9719	49	249.62	218	249.62	3.63509	23.748	5.55884	17.1674	137.548
486	410	48	151.19	#N/A	151.19	NA	NA	#VALUE!	8.49889	112.427
488	9970	42	246.13	185	246.13	3.91112	23.0651	8.41948	15.7327	127.84
489	9133	48	306.72	112	306.72	3.69239	23.6382	7.44659	20.7671	135.414
490	6944	42	163.84	125	163.84	3.88576	22.5245	6.27548	10.5411	128.675
491	7394	40	138.4	23	138.4	3.23914	19.7352	6.5294	10.6819	154.362
492	9776	55	722.41	158	722.41	3.47737	26.4902	6.24497	51.9365	143.787
493	7063	45	400.52	203	400.52	3.64208	24.9525	6.49432	27.4925	137.284
494	9538	61	587.65	138	587.65	3.1323	23.9521	6.75514	46.9024	159.627
495	9526	43	152.99	191	152.99	3.73605	20.8428	7.96235	10.2374	133.831
496	9416	111	2129.26	1208	2129.26	4.03253	34.4638	4.92636	132.005	123.992
499	9930	37	115.54	98	115.54	3.67879	20.8457	5.75662	7.85177	135.914
5	9619	60	760.56	126	760.56	4.04665	30.0253	5.35687	46.9871	123.559
50	5772	59	447.95	240	447.95	2.86598	22.9366	4.85461	39.0747	174.46
500	6965	98	1772.27	#N/A	1772.27	NA	NA	#VALUE!	98.278	110.906
501	9965	47	161.51	248	161.51	3.93632	24.7568	3.71515	10.2577	127.022
503	6242	94	3037.38	56	3037.38	5.05681	39.5157	8.8375	150.163	98.8767
504	7186	47	348.8	417	348.8	3.95653	25.2598	7.21907	22.0395	126.373
505	6241	64	548.59	68	548.59	4.63196	31.914	4.7948	29.609	107.946
506	159	51	393.25	264	393.25	3.71574	24.7043	7.37582	26.4584	134.563
507	766	39	107.54	87	107.54	3.71973	20.1841	6.53581	7.22767	134.418
508	6951	50	261.17	303	261.17	4.81057	26.3128	8.50815	13.5727	103.938
509	108	57	304.68	226	304.68	4.5329	27.7107	6.00269	16.8038	110.305
51	6968	61	533.61	90	533.61	4.36824	31.8085	3.59804	30.5392	114.463
510	6945	63	973.54	82	973.54	4.63369	33.7219	5.78658	52.5251	107.905
511	9399	148	2190.6	#N/A	2190.6	NA	NA	#VALUE!	111.406	101.712
512	9619	60	771.01	105	771.01	4.22535	31.7138	4.49472	45.6182	118.334
513	6973	50	623.8	#N/A	623.8	NA	NA	#VALUE!	38.2183	122.534
514	5830	66	1072.73	121	1072.73	4.44521	32.0792	7.41916	60.3306	112.481
515	7517	100	2251.36	49	2251.36	4.29308	37.5963	3.6313	131.104	116.466
516	9980	43	172.28	213	172.28	3.14317	21.1333	4.8478	13.7027	159.075
517	9943	40	43.67	127	43.67	2.47563	16.4731	2.97819	4.40998	201.968
518	5644	45	274.62	218	274.62	4.00967	25.0857	6.23457	17.1223	124.698
52	9512	50	26.52	82	26.52	4.76918	29.2587	0.459448	1.39018	104.84
520	7013	52	331.78	98	331.78	4.3078	28.6037	4.36069	19.2546	116.068
521	9607	56	321.49	172	321.49	3.74044	26.1555	4.22321	21.4875	133.674
522	9958	44	239.38	256	239.38	4.04878	24.4044	6.63412	14.781	123.494
523	8247	64	947.81	124	947.81	4.21516	32.5214	4.51065	56.2143	118.619
525	9713	52	369.65	180	369.65	3.90002	25.6163	6.62152	23.6954	128.205
526	8353	40	46.94	118	46.94	3.97041	17.7072	5.89194	2.95561	125.931
527	7314	37	115.98	138	115.98	3.56082	18.9394	8.71316	8.14279	140.417
528	5893	64	789.73	149	789.73	4.74882	32.2997	7.14749	41.5751	105.289
529	7008	87	1814.84	74	1814.84	5.00488	39.4334	5.0532	90.6534	99.9024
53	9650	53	563.27	98	563.27	4.10602	28.909	5.57685	34.2953	121.772
530	9591	60	290.14	59	290.14	4.39941	29.6272	3.31205	16.4874	113.652
531	6967	45	199.41	253	199.41	3.37716	23.9604	3.14464	14.7616	148.053
532	9539	62	398.73	193	398.73	4.1078	28.7329	4.12703	24.2666	121.72
533	9939	47	255.6	136	255.6	3.64549	23.8398	5.61242	17.5285	137.156
535	9595	49	171.2	#N/A	171.2	NA	NA	#VALUE!	11.9755	139.901
536	9975	47	176.08	161	176.08	4.42995	25.6215	5.03096	9.93691	112.868
537	9934	43	136.95	391	136.95	3.72401	22.2435	4.92957	9.19371	134.264
538	9470	89	1640.29	38	1640.29	4.65709	37.1468	4.80936	88.0534	107.363
539	7077	39	26.41	132	26.41	4.92254	15.9961	6.02866	1.34128	101.574
54	5644	53	305.79	183	305.79	4.26777	30.9026	2.26521	17.9128	117.157
540	7217	40	60.1	161	60.1	4.13682	19.6639	5.2996	3.63202	120.866
541	9978	53	345.96	162	345.96	3.98262	26.926	4.86561	21.7168	125.545
542	9598	63	582.57	72	582.57	5.01536	32.558	6.41475	29.0393	99.6937
543	9721	63	1063.89	121	1063.89	4.26607	30.2404	9.17538	62.346	117.204
544	9510	39	103.43	153	103.43	3.40396	19.1093	6.66083	7.5963	146.888
545	9560	35	51.1	189	51.1	2.89944	16.4058	5.05467	4.40602	172.447
546	7120	43	217.33	137	217.33	3.24467	20.516	8.18272	16.7451	154.099
547	9409	39	156.56	212	156.56	4.34145	22.3461	8.61153	9.01542	115.169
548	9940	41	147.92	89	147.92	3.94374	22.2831	6.28807	9.37688	126.783
549	9057	54	673.3	113	673.3	3.74254	26.1088	8.97576	44.9761	133.599
55	7378	59	540.16	173	540.16	4.30953	29.639	5.60868	31.3352	116.022
550	9919	48	296.42	185	296.42	4.53694	26.5086	7.59213	16.3337	110.206
551	9562	55	389.47	168	389.47	4.91894	31.4511	4.90952	19.7944	101.648
552	6939	55	574.33	207	574.33	4.21155	27.4116	9.05273	34.0926	118.721
553	9992	91	1546.61	55	1546.61	5.27655	37.1313	8.99014	73.2776	94.7589
554	6903	47	383.14	223	383.14	3.2434	21.6963	10.1293	29.5323	154.159
555	9528	64	819.45	73	819.45	4.14243	30.9011	5.24147	49.4547	120.702
557	8357	46	332.53	247	332.53	2.9525	20.3127	9.81486	28.1566	169.348
558	6396	51	548.73	197	548.73	3.8903	25.6776	9.58389	35.2627	128.525
559	1435	53	370.99	189	370.99	3.9198	25.5602	6.8746	23.6613	127.558
56	6023	76	681.61	163	681.61	5.65285	41.3347	2.65752	30.1445	88.4509
560	#N/A	46	244.51	149	244.51	#N/A	#N/A	#N/A	16.8159	137.547
561	9698	60	742.16	190	742.16	4.92051	32.398	7.74541	37.7075	101.616
562	9699	45	345.92	112	345.92	3.86475	25.7317	5.80501	22.3766	129.375
563	7177	44	180.26	174	180.26	3.01716	18.2475	11	14.9362	165.719
564	9453	80	1477.9	54	1477.9	4.53152	34.0081	7.35481	81.5345	110.338
565	8424	48	399.28	216	399.28	3.481	23.3857	8.35748	28.6757	143.637
566	9570	65	1333.25	71	1333.25	3.8093	29.3647	8.21258	87.4996	131.258
567	9996	44	370.58	101	370.58	3.50497	22.6148	9.86472	26.4325	142.655
568	7125	48	658.74	139	658.74	3.35516	24.7842	7.93904	49.0841	149.024
569	9649	50	830.28	132	830.28	3.31727	25.8844	6.85565	62.5725	150.726
57	9629	48	145.85	166	145.85	4.58151	26.6473	3.75437	7.95862	109.134
570	265	45	114.38	146	114.38	4.05013	20.8849	7.28741	7.06026	123.453
571	8422	93	1804.76	#N/A	1804.76	NA	NA	#VALUE!	112.549	124.724
572	9989	130	1814.98	59	1814.98	7.25908	66.8111	0.72413	62.5072	68.8792
574	9523	55	424.29	146	424.29	4.05714	29.8769	3.13854	26.1447	123.24
575	6434	58	190.95	103	190.95	4.96388	28.8422	4.19515	9.61698	100.728
576	6921	92	1517.29	#N/A	1517.29	NA	NA	#VALUE!	100.969	133.091
577	9506	55	257.91	219	257.91	4.61513	28.5145	4.58579	13.9709	108.339
578	5151	71	1340.23	164	1340.23	4.59355	36.2796	4.37696	72.9409	108.848
579	6009	102	1226.81	122	1226.81	6.40135	45.7479	4.59052	47.9122	78.1085
58	6396	60	465.6	197	465.6	4.39823	29.7132	5.20694	26.4652	113.682
580	7424	44	134.21	155	134.21	3.59573	21.8066	4.85046	9.33122	139.054
581	9959	55	333.1	127	333.1	3.88113	26.0278	5.27407	21.4564	128.828
582	9999	54	356.16	#N/A	356.16	NA	NA	#VALUE!	21.8185	122.521
583	9520	99	2080.87	#N/A	2080.87	NA	NA	#VALUE!	150.022	144.192
584	9546	149	1890.26	34	1890.26	6.62481	50.9166	3.92016	71.3326	75.4739
585	9793	55	114.79	247	114.79	2.44864	19.2931	2.52351	11.7198	204.195
586	6034	66	938.4	102	938.4	4.21475	33.2117	3.79193	55.6616	118.631
587	9997	58	333.65	210	333.65	5.10196	30.3319	6.08947	16.3491	98.0016
588	9597	60	635.57	150	635.57	2.84074	23.4266	5.58039	55.9335	176.01
589	428	48	208.98	#N/A	208.98	NA	NA	#VALUE!	11.3966	109.069
59	5893	72	723.7	164	723.7	5.24837	38.4275	3.20115	34.4726	95.2676
590	6150	71	610.06	153	610.06	5.11156	36.3221	3.51925	29.8373	97.8175
591	10009	56	431.06	97	431.06	4.51662	30.7681	4.2977	23.8597	110.702
592	9594	103	1321.44	66	1321.44	4.26484	35.3633	3.44456	77.4612	117.238
593	9391	61	667.42	249	667.42	3.8837	29.0292	4.93435	42.963	128.743
596	9779	56	401.16	243	401.16	3.42839	25.6175	4.17267	29.2528	145.841
597	5950	64	528.63	244	528.63	4.53226	33.374	3.02614	29.1593	110.32
598	7404	57	415.2	209	415.2	4.10774	27.0861	6.38383	25.2694	121.721
599	6958	56	377.4	220	377.4	4.34577	27.9837	5.92558	21.7108	115.055
6	9758	49	130.11	104	130.11	3.19811	21.5994	3.37085	10.1708	156.342
60	9409	53	330.06	146	330.06	4.44343	29.7297	3.84724	18.5701	112.526
600	5818	53	297.01	171	297.01	4.39069	27.9319	4.91844	16.9114	113.877
601	9665	59	549.09	209	549.09	4.61629	31.1921	5.51484	29.7365	108.312
602	10010	52	355.46	120	355.46	4.2114	27.5206	5.46113	21.101	118.725
603	6922	56	242.85	221	242.85	3.96072	24.0753	6.75649	15.3286	126.24
604	7199	51	92.18	151	92.18	3.61894	21.3467	3.84126	6.36789	138.162
605	5890	58	231.2	178	231.2	4.87542	30.4357	3.44422	11.8554	102.555
608	9534	42	144.84	132	144.84	2.99142	21.394	3.1418	12.1046	167.145
609	9640	66	827.95	85	827.95	4.24839	32.4285	4.19788	48.7214	117.692
61	6903	54	249.99	196	249.99	3.96438	24.9085	5.68489	15.7647	126.123
610	9954	68	763.72	101	763.72	4.60026	33.5433	4.54674	41.5042	108.69
611	9654	53	150.57	188	150.57	4.84101	26.6373	4.69275	7.77575	103.284
612	7028	49	199.94	209	199.94	3.76333	24.5977	4.04966	13.2821	132.861
613	7273	45	200.6	109	200.6	2.68304	20.3771	4.10814	18.6915	186.356
614	9988	68	1647.48	41	1647.48	3.20565	28.6775	4.84337	128.483	155.975
615	6195	60	405.1	133	405.1	5.01554	31.0441	6.00987	20.1922	99.6901
62	7203	56	209.54	#N/A	209.54	NA	NA	#VALUE!	13.3747	127.658
622	6151	87	1418.43	43	1418.43	5.35109	41.3939	4.00548	66.2682	93.4388
623	6932	57	213.56	170	213.56	3.66678	24.5547	3.95856	14.5605	136.359
624	9404	71	1080.98	101	1080.98	3.59784	28.5487	6.19881	75.1132	138.972
625	6937	62	504.51	248	504.51	5.19023	32.3289	6.73984	24.3009	96.3348
626	9521	63	748.17	261	748.17	4.50493	32.4872	5.04894	41.5195	110.989
629	#N/A	47	307.35	189	307.35	#N/A	#N/A	#N/A	19.2774	125.442
63	6981	34	97.67	#N/A	97.67	NA	NA	#VALUE!	7.66947	157.049
630	9650	56	371.6	131	371.6	3.93709	26.2462	5.90234	23.5961	126.997
631	6209	90	1041.57	126	1041.57	6.10998	42.9692	4.70205	42.6176	81.8333
632	7287	59	948.53	176	948.53	4.14067	31.603	5.11527	57.2692	120.753
633	9816	58	252.46	261	252.46	5.28347	29.8822	5.72706	11.9458	94.6348
635	5276	58	461.44	154	461.44	3.46923	27.0025	3.40761	33.2523	144.124
636	9972	47	197.76	190	197.76	4.19587	25.4591	4.84474	11.783	119.165
638	6981	37	84.58	188	84.58	4.01295	20.4484	5.82778	5.26919	124.597
639	8266	126	2414.04	57	2414.04	4.7284	41.3066	3.21152	127.635	105.744
64	#N/A	54	435.24	249	435.24	#N/A	#N/A	#N/A	27.713	127.346
643	9977	59	388.36	148	388.36	4.49234	30.0893	4.38706	21.6124	111.301
644	7002	62	655.54	190	655.54	4.66075	32.9274	4.75372	35.1628	107.279
645	9741	64	755.73	201	755.73	4.97897	32.6893	7.84765	37.9461	100.422
646	9973	59	251.51	294	251.51	4.6184	28.6526	4.35469	13.6146	108.263
647	6961	35	74.5	120	74.5	3.94173	19.2327	6.53225	4.72508	126.848
648	9577	96	2178.11	#N/A	2178.11	NA	NA	#VALUE!	139.7	128.276
65	9553	80	1096.95	86	1096.95	5.08092	37.4201	4.94846	53.974	98.4075
650	9931	45	96.53	230	96.53	3.04023	19.016	4.73057	7.93773	164.461
652	9620	56	1103.96	107	1103.96	3.60522	29.5457	4.85857	76.553	138.688
653	7111	61	411.71	140	411.71	4.72717	31.4674	4.34244	21.7736	105.772
654	9576	101	2588.85	46	2588.85	5.14412	42.3107	4.8356	125.816	97.1984
655	10002	45	132.2	184	132.2	3.86531	24.0786	3.37418	8.55042	129.356
656	9395	115	1638.55	36	1638.55	5.61824	44.958	3.24579	72.912	88.9958
657	9925	58	491.35	135	491.35	2.88271	24.0805	3.68828	42.6119	173.448
658	9785	61	282.23	187	282.23	5.40377	31.1723	5.50127	13.0571	92.528
659	7387	44	161.1	159	161.1	3.46989	22.0042	4.91129	11.607	144.097
66	9625	62	266.09	192	266.09	3.44627	25.387	3.02701	19.3027	145.084
660	9659	56	285.43	269	285.43	4.14515	27.8468	3.80049	17.2147	120.623
661	9574	63	1026.15	119	1026.15	3.83373	31.6792	3.5795	66.9159	130.421
662	9716	64	1279.63	118	1279.63	3.82389	30.0963	6.64371	83.6602	130.757
663	6940	46	296.72	107	296.72	3.61879	24.8646	4.80116	20.4985	138.168
665	7346	50	445.52	143	445.52	3.93004	26.0877	7.30952	28.3407	127.225
666	6040	67	599.48	255	599.48	4.46462	31.7845	4.52278	33.5684	111.992
667	9968	43	230.91	197	230.91	3.55399	22.6752	6.34523	16.243	140.687
668	9555	67	521.79	148	521.79	5.09462	32.5602	6.15431	25.605	98.1428
669	9655	47	443.93	197	443.93	2.14138	20.308	3.57463	51.8277	233.495
67	9997	60	338.32	174	338.32	5.18857	33.0295	3.95013	16.3012	96.3657
670	9537	40	94.99	171	94.99	1.25498	13.4379	5.76472	18.9226	398.413
671	7010	59	930.69	127	930.69	3.86693	30.3174	4.83837	60.1698	129.302
672	9814	54	268.46	193	268.46	4.51562	26.5996	6.63029	14.8628	110.727
673	8231	77	1497.55	41	1497.55	5.707	39.4126	8.60252	65.6015	87.6117
674	5165	61	688.43	123	688.43	4.51039	32.1459	5.03844	38.158	110.855
675	6911	35	51.12	107	51.12	4.42435	17.9974	7.20442	2.88856	113.011
676	9784	50	360.62	246	360.62	3.43156	25.7915	3.58225	26.2723	145.707
678	6243	48	342.67	234	342.67	3.97816	24.9523	7.80768	21.5345	125.686
679	9815	57	571.39	245	571.39	3.86863	28.7671	4.43349	36.9246	129.245
680	9058	99	1961.13	103	1961.13	5.81269	42.884	6.82445	84.347	86.0187
681	9995	65	596.63	190	596.63	4.69766	35.6161	2.54484	31.7514	106.436
682	8351	62	774.01	110	774.01	4.09184	30.6163	4.98644	47.2898	122.194
683	7062	51	328.08	166	328.08	4.04475	27.8933	3.88648	20.2781	123.617
684	9634	59	707.87	85	707.87	4.27024	30.0178	6.45826	41.442	117.089
685	9102	50	448.29	#N/A	448.29	NA	NA	#VALUE!	28.2185	125.894
686	9993	87	1161.99	74	1161.99	4.85523	39.6464	2.58463	59.8318	102.982
687	7255	57	359.71	259	359.71	3.75689	26.4816	4.41899	23.9367	133.089
688	9625	58	203.16	145	203.16	3.58952	24.6322	3.38989	14.1495	139.294
689	9544	40	82.12	113	82.12	2.4413	16.4453	5.46933	8.40947	204.809
69	7207	63	393.42	243	393.42	4.16971	31.5891	2.20705	23.588	119.912
690	1066	121	2667.18	#N/A	2667.18	NA	NA	#VALUE!	161.368	121.003
691	7192	57	742.16	112	742.16	3.48754	28.3193	3.86349	53.2009	143.368
692	9567	83	1119.45	188	1119.45	3.99589	31.1645	5.57909	70.0376	125.129
693	9581	81	1223.46	82	1223.46	4.88247	35.8105	6.15974	62.6456	102.407
695	6086	80	1001.33	72	1001.33	5.35684	37.7986	5.55207	46.7313	93.3385
697	6180	47	170.04	162	170.04	3.76246	23.0678	5.11553	11.2985	132.892
698	9743	65	804.75	219	804.75	4.66523	32.3642	6.60931	43.1249	107.176
699	7206	43	203.24	142	203.24	3.58466	22.9883	5.28438	14.1743	139.483
7	9985	60	520.4	174	520.4	4.44478	33.5239	2.60414	29.2703	112.492
70	265	46	132.63	120	132.63	4.41705	24.2132	5.10641	7.50672	113.198
700	9586	84	1084.74	107	1084.74	5.11322	35.461	7.40972	53.036	97.7857
701	9522	39	39.93	95	39.93	4.90198	18.4337	6.06179	2.03642	102
703	9529	47	357.65	140	357.65	4.14139	25.5711	8.13904	21.59	120.732
704	9966	68	1472.56	72	1472.56	4.34652	34.3199	5.45092	84.6977	115.035
705	5784	85	1079.04	107	1079.04	5.54718	40.3261	4.53884	48.6301	90.1359
706	10011	53	390.9	120	390.9	4.4647	29.2379	5.18729	21.8884	111.99
707	9632	55	610.94	94	610.94	3.85068	28.3234	5.19638	39.6644	129.847
708	6929	48	563.19	141	563.19	3.59421	26.2732	6.02094	39.1734	139.113
709	9920	53	332.17	253	332.17	4.27366	27.8411	5.03155	19.4312	116.996
71	9391	59	755.73	280	755.73	4.01051	30.6942	4.31444	47.1093	124.672
711	9983	47	235.98	149	235.98	3.01491	23.8154	2.3898	19.5677	165.842
712	9600	50	238.8	164	238.8	3.63782	23.5213	5.66753	16.4109	137.445
713	10016	74	1352.48	52	1352.48	3.31311	29.5147	3.73145	102.055	150.915
714	9749	61	840.22	164	840.22	4.89253	31.6562	9.92836	42.9338	102.197
715	8249	76	826.94	73	826.94	5.7823	39.3815	5.10514	35.7531	86.4708
716	9979	54	281.23	196	281.23	4.66283	27.4788	6.47117	15.0783	107.231
717	9759	42	84.49	234	84.49	3.39734	19.989	4.24137	6.21736	147.174
718	7106	64	614.19	138	614.19	4.59287	32.9077	4.16133	33.4317	108.864
719	9518	73	1202.23	70	1202.23	3.98727	32.5768	4.16305	75.3792	125.399
72	6951	65	395.63	276	395.63	5.28347	35.5453	3.1193	18.7202	94.6348
720	9932	43	179.72	305	179.72	3.64052	21.9919	6.42988	12.3417	137.343
722	6071	87	1074.77	72	1074.77	4.6225	35.2912	4.50115	58.1271	108.167
724	9774	53	570.82	166	570.82	3.97157	27.6039	6.70451	35.9316	125.895
725	88	54	261.43	205	261.43	5.13127	26.8402	9.46326	12.7371	97.4418
726	6216	107	1532.71	38	1532.71	5.10971	40.141	4.19241	74.9901	97.8529
727	#N/A	48	291.9	#N/A	291.9	#N/A	#N/A	#N/A	17.9522	123.002
728	10000	44	253.14	185	253.14	2.12732	17.3982	7.5823	29.7487	235.038
729	7202	43	138.38	183	138.38	3.97106	22.214	6.1052	8.71177	125.911
73	6938	46	380.43	169	380.43	3.85152	26.0971	5.73564	24.6935	129.819
730	9730	67	714.31	65	714.31	4.52976	33.5516	3.9216	39.4232	110.381
731	772	39	119.85	69	119.85	3.46657	21.5819	4.0977	8.64326	144.235
733	9104	51	394.46	146	394.46	3.5546	25.5999	4.83807	27.7429	140.663
734	9746	90	2529.44	56	2529.44	3.9445	33.9648	5.80059	160.315	126.759
735	7025	49	256.58	193	256.58	3.85378	25.9376	4.03902	16.6447	129.743
736	8312	54	480.78	210	480.78	4.34908	28.712	6.42015	27.6368	114.967
737	9592	95	1730.04	#N/A	1730.04	NA	NA	#VALUE!	69.3788	80.2048
738	9811	54	612.18	146	612.18	3.6823	25.9934	7.85223	41.5623	135.785
739	9587	101	1525.55	97	1525.55	2.47706	23.5943	6.2834	153.968	201.852
74	9932	48	240.18	566	240.18	3.50427	27.8256	1.47463	17.1348	142.683
740	7268	48	224.09	122	224.09	3.65184	23.7996	5.00608	15.3409	136.917
741	9796	57	447.17	223	447.17	3.72985	27.0622	4.56394	29.9724	134.054
742	6074	88	1476.5	58	1476.5	3.48789	30.8339	3.74966	105.83	143.353
743	9442	103	1488.39	35	1488.39	6.40224	47.1585	4.47475	58.1199	78.0976
744	7323	45	208.44	169	208.44	2.65004	21.2794	2.91319	19.6638	188.676
745	9629	41	144.71	229	144.71	3.9426	21.6476	7.1681	9.17605	126.82
746	7058	79	1276.11	80	1276.11	4.3809	33.9698	5.34382	72.8224	114.132
747	7427	85	962.03	44	962.03	6.02844	41.0427	5.55045	39.8955	82.9402
748	7231	56	259.59	292	259.59	4.18843	26.5882	4.85378	15.4945	119.376
749	6975	53	308.76	306	308.76	4.17913	26.6601	5.62756	18.4704	119.642
75	9944	46	112.5	73	112.5	4.47396	23.3902	5.37154	6.28638	111.758
750	7418	53	380.44	327	380.44	4.13401	26.44	7.00054	23.0067	120.948
751	6964	96	1617.86	66	1617.86	5.38891	43.2084	3.40213	75.055	92.7831
752	6987	43	101.21	227	101.21	5.0433	23.1498	6.94961	5.01705	99.1415
753	9960	47	182.87	155	182.87	4.94981	26.3032	6.54455	9.23621	101.014
754	5867	124	2155.41	38	2155.41	4.65347	36.4496	7.30451	115.796	107.447
755	7031	52	343.59	249	343.59	4.72641	28.6685	6.49181	18.1739	105.789
756	6073	78	1136.43	161	1136.43	5.0301	37.8779	4.43495	56.4815	99.4016
757	7384	61	856.74	158	856.74	4.10809	31.5757	4.46336	52.1374	121.711
758	6088	120	2747.16	#N/A	2747.16	NA	NA	#VALUE!	131.497	95.7334
759	139	53	280.79	196	280.79	3.60355	23.2079	7.00824	19.4801	138.752
76	7282	49	230.44	141	230.44	3.5763	23.2846	5.48106	16.1088	139.809
760	7319	50	370.39	260	370.39	3.46904	28.2372	1.91982	26.6925	144.132
762	7411	52	313.32	230	313.32	3.77032	25.7836	4.69195	20.7754	132.615
763	6915	55	528.34	136	528.34	3.706	25.7309	7.46921	35.6408	134.916
764	9782	44	105.75	#N/A	105.75	NA	NA	#VALUE!	5.65181	106.89
765	7308	56	151.52	166	151.52	4.50838	27.4515	3.09317	8.40213	110.905
767	7182	48	171.97	276	171.97	4.58389	26.4649	4.61009	9.37903	109.078
768	7167	44	116.54	126	116.54	4.00796	24.9849	2.70725	7.26929	124.752
769	5253	42	172.83	165	172.83	3.82769	22.8484	5.82037	11.2881	130.627
77	9943	47	90.46	132	90.46	2.63515	24.3317	0.391372	8.58204	189.742
770	9653	37	79.29	126	79.29	4.19724	21.0856	5.27564	4.72275	119.126
771	9549	65	766.81	99	766.81	3.7084	28.0309	5.88474	51.6941	134.829
772	9803	60	542.42	138	542.42	4.76902	31.3002	6.16108	28.4346	104.843
773	6145	108	2354.41	43	2354.41	5.19596	41.2468	5.74273	113.281	96.2286
774	7378	58	588.62	225	588.62	4.36282	28.9472	7.55337	33.7294	114.605
775	6177	62	926.91	34	926.91	4.03046	31.3512	4.61546	57.494	124.055
776	5874	57	609.94	153	609.94	3.98325	26.6103	9.28128	38.2815	125.526
777	8240	66	882.47	49	882.47	4.93159	35.2873	5.20281	44.7356	101.387
778	10014	60	1073.9	56	1073.9	3.52338	29.6247	4.0771	76.1981	141.909
779	7092	47	441.47	256	441.47	3.89638	25.6723	7.7686	28.3257	128.324
78	7064	81	292.22	160	292.22	8.05879	44.2314	4.11897	9.06525	62.044
780	6898	45	225.12	167	225.12	4.05111	24.6921	5.83394	13.8925	123.423
781	7458	56	365.38	122	365.38	4.18143	28.1256	4.72619	21.8454	119.576
783	9512	34	14.21	62	14.21	3.89862	12.6933	4.74394	0.911219	128.25
784	9766	37	72.76	79	72.76	3.63194	19.76	4.63688	5.00834	137.668
786	7165	59	452.98	132	452.98	4.58043	30.4402	5.16479	24.7237	109.16
787	9948	79	1583.38	135	1583.38	4.78556	37.02	5.57135	82.7165	104.481
788	9386	80	1325.24	36	1325.24	5.00217	36.0108	7.27128	66.2333	99.9567
789	10003	58	596.64	148	596.64	4.62924	29.8907	8.0128	32.2213	108.009
790	6956	54	274.95	265	274.95	4.11274	25.8766	5.67118	16.7133	121.573
791	9589	84	1435.47	63	1435.47	5.30512	40.0913	4.92192	67.6454	94.2485
792	9559	42	136.23	131	136.23	2.49123	18.4203	4.48568	13.671	200.704
795	9557	78	737.1	245	737.1	5.64946	36.759	6.40731	32.6182	88.5041
8	9659	51	229.66	136	229.66	3.8984	24.6242	5.27013	14.7279	128.258
80	10001	60	552.11	260	552.11	3.7615	28.2446	4.28704	36.6948	132.926
800	9907	52	662.06	#N/A	662.06	NA	NA	#VALUE!	48.2124	145.644
801	6043	104	1381.82	38	1381.82	5.95133	43.9743	4.56836	58.0467	84.0148
802	9946	40	25.02	272	25.02	2.1785	13.3999	4.34228	2.87124	229.516
803	9727	39	43.61	134	43.61	4.76087	20.1047	4.66335	2.29002	105.023
804	9553	72	962.57	82	962.57	4.81758	34.4608	5.96552	49.9509	103.787
805	9913	60	673.95	146	673.95	4.12932	30.6675	4.48805	40.8027	121.085
806	8230	134	2165.41	25	2165.41	6.32208	48.7175	4.73037	85.6289	79.0879
807	9565	56	697.98	140	697.98	4.01313	30.0453	4.69506	43.481	124.591
808	9768	58	546.58	154	546.58	3.69555	26.0622	6.98979	36.9755	135.298
809	9128	53	345.86	152	345.86	4.46071	27.918	6.1186	19.3837	112.09
81	9925	60	610.29	150	610.29	2.50576	22.0301	4.97668	60.8888	199.541
810	7328	34	51.43	155	51.43	3.29133	15.3678	8.41946	3.90647	151.914
811	7396	56	418.18	151	418.18	4.11608	28.2305	4.92819	25.3992	121.475
812	9942	67	734.87	70	734.87	3.90876	31.4535	3.02531	47.0014	127.918
813	6968	59	401.6	107	401.6	4.32303	29.1805	4.6968	23.2245	115.66
814	9736	52	592.56	#N/A	592.56	NA	NA	#VALUE!	46.2374	156.06
815	6244	79	933.69	#N/A	933.69	NA	NA	#VALUE!	44.2026	94.6838
817	7520	47	201.66	197	201.66	4.53678	24.4214	8.06085	11.1125	110.21
818	8334	58	543.49	179	543.49	3.94576	27.1585	6.93502	34.435	126.718
819	10006	122	3077.18	104	3077.18	5.30691	45.0248	4.18109	144.961	94.2168
82	8369	69	591.88	131	591.88	5.13118	38.1446	2.44527	28.8374	97.4435
821	9582	68	1336.07	146	1336.07	3.89345	31.3243	5.56424	85.7895	128.421
822	768	54	394.59	207	394.59	4.05627	27.2729	5.504	24.3198	123.266
823	7075	83	1746.63	55	1746.63	4.72002	37.2444	5.4208	92.5118	105.932
824	9994	52	408.7	87	408.7	3.08124	22.6344	6.66007	33.1603	162.272
825	9637	51	439.55	128	439.55	3.88366	26.6246	5.99762	28.2948	128.744
826	9726	44	220.15	208	220.15	2.57215	19.7025	4.95026	21.3975	194.39
827	6424	49	386.76	#N/A	386.76	NA	NA	#VALUE!	28.3912	146.815
828	763	35	103.19	89	103.19	3.67478	18.4788	9.34079	7.02016	136.063
829	10018	67	1212.2	65	1212.2	3.51375	30.2399	3.80695	86.247	142.298
83	10018	66	1067.44	108	1067.44	4.10987	32.5777	4.37271	64.9316	121.658
830	9758	45	166.39	228	166.39	3.24825	21.6728	4.45322	12.8061	153.929
831	7518	92	1643.06	36	1643.06	4.05778	34.735	3.6927	101.229	123.22
832	7382	44	187.39	304	187.39	3.7701	22.568	6.45306	12.4261	132.622
833	9760	35	56.54	136	56.54	3.3284	15.4907	9.1117	4.24679	150.223
834	9801	46	391.61	#N/A	391.61	NA	NA	#VALUE!	26.9379	137.575
835	9643	50	397.98	97	397.98	3.27536	24.6571	4.48227	30.3768	152.655
836	6959	49	197.11	234	197.11	4.02261	23.5656	6.53842	12.2501	124.297
838	10004	45	225.23	310	225.23	3.71221	21.9322	8.7007	15.1682	134.691
839	9798	48	241.65	173	241.65	3.80645	23.822	6.23486	15.8711	131.356
84	7077	42	37.78	166	37.78	5.07406	22.2638	3.09376	1.86143	98.5405
841	9579	57	676.63	66	676.63	4.46044	30.9563	6.10925	37.9239	112.097
842	9926	50	277.44	152	277.44	4.24351	25.9277	6.35351	16.3449	117.827
843	6390	39	123.86	167	123.86	4.42915	21.808	8.05234	6.99119	112.889
844	6909	47	353.18	#N/A	353.18	NA	NA	#VALUE!	28.0687	158.948
845	6970	35	93.21	136	93.21	3.07027	17.6743	7.07373	7.58973	162.852
846	9947	88	524.44	67	524.44	6.73587	42.2752	4.31685	19.4645	74.2295
847	7372	61	592.96	236	592.96	4.89706	31.5316	7.21409	30.2712	102.102
848	7126	69	835.16	104	835.16	5.05827	35.7476	5.11045	41.277	98.8481
85	9959	55	265.7	176	265.7	3.94075	26.5372	3.93911	16.8559	126.88
850	7127	35	123.3	161	123.3	3.86881	19.7031	9.284	7.96757	129.239
851	6108	56	591.15	168	591.15	4.11018	29.3985	5.2256	35.9565	121.649
852	8387	49	258.63	272	258.63	4.38701	26.4599	5.93119	14.7384	113.973
854	6023	66	774.33	96	774.33	5.20148	34.6282	6.74228	37.2168	96.1265
856	9596	50	217.06	291	217.06	3.38383	24.6181	2.84898	16.0366	147.762
857	6076	80	1615.61	71	1615.61	4.72086	37.8208	4.444	85.557	105.913
858	9794	50	315.52	108	315.52	4.4142	26.3931	7.51137	17.8696	113.271
86	7213	66	332.27	181	332.27	5.20315	36.1692	2.15964	15.9648	96.0956
860	9748	57	448.75	172	448.75	4.02839	26.9923	6.51245	27.8492	124.119
861	7347	46	279.53	109	279.53	4.10221	24.252	8.40115	17.0353	121.886
862	8369	61	583.4	95	583.4	4.87866	31.9642	6.39655	29.8955	102.487
864	9941	43	224.28	196	224.28	3.56518	21.4339	8.72423	15.7271	140.245
865	9971	43	256.07	159	256.07	3.20236	21.8244	6.22425	19.9907	156.135
866	7213	57	355.08	175	355.08	5.08752	30.3627	6.37101	17.4486	98.2797
867	9770	49	249.8	145	249.8	3.79702	24.2837	5.6739	16.4471	131.682
869	7036	51	227.64	106	227.64	4.77642	28.6833	4.46554	11.9148	104.681
87	10015	40	175.21	99	175.21	3.63613	22.6663	5.21896	12.0465	137.509
870	6936	47	294.68	278	294.68	3.88951	23.4372	9.0255	18.9407	128.551
871	7413	43	75.98	185	75.98	3.72486	21.7762	3.08779	5.09952	134.233
872	6984	42	196.3	138	196.3	3.56046	22.2439	6.10557	13.7833	140.431
873	7064	63	512.92	254	512.92	5.7858	31.8079	11.5664	22.1629	86.4185
874	992	70	1164.2	50	1164.2	4.94816	34.1676	8.74166	58.8198	101.048
875	8222	70	1359.54	74	1359.54	3.53731	29.0455	6.20995	96.0858	141.35
876	7218	42	160.1	147	160.1	3.24265	20.7103	5.67883	12.3433	154.195
877	8354	44	314.16	199	314.16	3.18964	21.186	9.14668	24.6235	156.757
878	7148	69	1622.35	63	1622.35	3.47741	27.9683	9.19636	116.635	143.785
879	#N/A	41	311.19	123	311.19	#N/A	#N/A	#N/A	23.4836	150.928
88	6987	42	155.68	332	155.68	4.2173	21.5292	9.49779	9.22864	118.559
880	7353	58	544.58	160	544.58	3.91113	27.3147	6.43083	34.8097	127.84
881	9606	40	157.37	149	157.37	2.2619	17.6489	5.17347	17.3935	221.053
882	9737	48	441.8	188	441.8	3.9546	25.8845	7.81699	27.9295	126.435
883	7000	59	586.38	172	586.38	4.30817	29.355	6.48966	34.0272	116.058
884	8325	49	466.9	289	466.9	3.41289	22.099	13.0995	34.2012	146.503
885	9804	47	339.85	197	339.85	3.67074	24.6823	6.11372	23.1459	136.212
886	7207	50	424.79	187	424.79	3.70198	25.817	5.84262	28.6866	135.063
887	6938	40	235.56	163	235.56	3.80155	21.9665	9.69996	15.4911	131.525
888	9998	48	507.95	185	507.95	3.83126	25.5147	8.70238	33.1451	130.505
889	7460	31	100.4	135	100.4	2.82936	15.8597	11.2393	8.87128	176.719
890	5811	48	157.4	154	157.4	4.64611	26.5504	4.34317	8.46946	107.617
891	9427	58	633.36	79	633.36	4.23976	29.9059	5.73665	37.3465	117.931
892	9944	42	143.57	76	143.57	4.07964	22.1337	6.97821	8.79797	122.56
893	9914	58	641.36	184	641.36	4.60754	31.9254	5.45468	34.7994	108.518
894	9775	46	545.17	192	545.17	3.24553	23.3597	8.74596	41.9939	154.058
895	9481	103	3039.66	#N/A	3039.66	NA	NA	#VALUE!	166.446	109.516
896	9437	60	833.3	162	833.3	4.72046	31.4228	8.81526	44.1323	105.922
897	8386	44	165.82	223	165.82	4.5476	24.2745	6.88656	9.11579	109.948
898	9917	47	410.5	144	410.5	4.0699	25.5996	8.69751	25.2156	122.853
899	6154	79	1361.83	56	1361.83	4.07039	30.8013	8.16748	83.6425	122.838
9	9557	77	728.85	191	728.85	5.90269	40.1596	4.37532	30.8694	84.7072
90	108	65	277.23	217	277.23	4.73165	35.4948	1.26131	14.6476	105.671
900	9628	39	118.47	128	118.47	4.10347	21.1036	7.41921	7.21768	121.848
901	10012	142	2621.88	247	2621.88	5.97397	48.9414	3.86382	109.721	83.6964
902	6035	67	788.2	#N/A	788.2	NA	NA	#VALUE!	51.789	131.411
903	7071	52	474.21	149	474.21	4.04644	26.6603	7.60049	29.298	123.566
904	7288	57	456.22	232	456.22	4.33052	30.1383	4.31955	26.3375	115.46
906	9908	50	244.08	232	244.08	4.35145	25.6499	6.51408	14.0229	114.904
907	9739	57	487.63	195	487.63	4.22471	27.6423	7.37672	28.8558	118.351
908	9757	65	1057.49	89	1057.49	4.68305	33.3535	7.17089	56.4531	106.768
909	9800	56	452.73	215	452.73	3.58191	25.6595	5.64579	31.5984	139.59
91	9934	40	134.24	273	134.24	3.97522	22.3801	5.70793	8.44229	125.779
910	9564	75	1037.8	58	1037.8	2.85439	25.5697	4.41923	90.8949	175.169
911	9568	90	1520.22	56	1520.22	6.37509	45.734	5.57163	59.6157	78.4303
912	9394	95	1672.29	36	1672.29	5.86388	42.1673	6.9043	71.2963	85.2678
913	5984	44	179.9	192	179.9	3.84499	22.3525	6.96095	11.697	130.039
914	9723	53	529.47	151	529.47	4.03868	27.7029	6.52821	32.7749	123.803
915	9612	48	276.86	128	276.86	3.64354	22.4214	8.86243	18.9966	137.229
916	6069	111	2592.64	18	2592.64	5.99408	48.522	4.18764	108.133	83.4156
917	10015	40	183.34	176	183.34	3.70684	22.023	6.88674	12.365	134.886
918	9986	97	2063.75	42	2063.75	4.95835	42.122	3.16576	104.054	100.84
919	4931	47	180.66	173	180.66	3.87559	24.1289	4.59617	11.6537	129.013
92	8351	66	572.63	111	572.63	5.01042	35.6495	3.40435	28.5719	99.792
920	9527	61	885.26	329	885.26	4.18606	30.1458	7.13628	52.8695	119.444
921	9572	83	1522.65	107	1522.65	1.88862	22.0872	2.52575	201.556	264.744
922	9976	47	285.61	231	285.61	4.15001	25.5741	6.54467	17.2054	120.482
923	7282	46	225.19	196	225.19	3.76825	23.4435	6.18141	14.94	132.688
924	7003	49	287.96	#N/A	287.96	NA	NA	#VALUE!	17.0463	118.393
925	7516	106	2610.6	23	2610.6	6.66787	50.517	5.98094	97.8799	74.9865
926	6445	50	167.57	#N/A	167.57	NA	NA	#VALUE!	10.0544	120.002
927	9542	110	2102.32	53	2102.32	7.08332	52.2457	5.38773	74.1996	70.5883
929	9929	54	357.33	177	357.33	4.40246	27.9252	5.99011	20.2915	113.573
93	8325	52	461.16	222	461.16	4.26095	26.4926	9.41655	27.0574	117.345
930	7322	56	446.97	296	446.97	4.35729	29.4997	5.03279	25.645	114.75
932	9769	54	217.44	150	217.44	4.7763	25.4879	8.174	11.3812	104.684
934	9535	80	1429.32	133	1429.32	4.21202	32.5286	6.76362	84.8359	118.708
935	9987	78	1450.48	61	1450.48	3.05039	27.3609	4.87884	118.877	163.913
937	9580	50	287.17	#N/A	287.17	NA	NA	#VALUE!	17.2215	119.94
938	7349	53	335.43	271	335.43	4.29895	26.9676	6.35572	19.5065	116.308
939	430	55	327.61	107	327.61	3.59192	25.8706	3.90181	22.8018	139.201
94	9598	67	732.84	129	732.84	4.93211	37.4949	2.76895	37.1464	101.377
940	9781	48	218.65	#N/A	218.65	NA	NA	#VALUE!	14.0909	128.89
942	9778	58	648.93	203	648.93	2.43012	22.5908	3.62768	66.759	205.751
943	9974	52	299.21	167	299.21	3.81522	25.2715	5.36692	19.6063	131.054
944	9547	55	350.16	270	350.16	3.94976	27.022	4.64324	22.1634	126.59
945	9130	51	350.14	143	350.14	3.68966	25.2566	5.51518	23.7244	135.514
946	9321	84	1146.88	54	1146.88	5.44072	39.9317	4.66136	52.6989	91.8996
947	7298	62	512.53	161	512.53	5.01123	32.9362	5.21827	25.5691	99.7758
948	6931	37	80.46	191	80.46	3.42207	18.3255	6.49298	5.87802	146.11
95	9649	57	730.25	181	730.25	3.84067	30.0529	3.92275	47.534	130.186
950	7333	40	156.06	#N/A	156.06	NA	NA	#VALUE!	10.026	128.489
951	9524	69	999.46	111	999.46	3.82593	33.5932	2.09271	65.3084	130.687
952	5907	55	261.51	181	261.51	4.67075	27.566	5.94548	13.9972	107.049
954	7209	56	188.61	144	188.61	4.61982	27.6144	4.0757	10.2066	108.229
955	8376	80	1357.08	53	1357.08	5.58841	40.7654	5.49487	60.7095	89.4708
956	7164	61	736.11	87	736.11	4.37985	31.5223	5.36618	42.0169	114.159
957	7373	57	678.61	132	678.61	4.42332	30.695	6.24757	38.3541	113.037
959	9933	42	106.24	141	106.24	4.79387	23.1693	6.40101	5.54041	104.3
96	8354	51	315.92	228	315.92	4.03065	26.3963	5.31543	19.5949	124.05
960	6974	96	1838.18	38	1838.18	2.27896	23.1643	5.68033	201.647	219.398
97	9564	94	1210.76	60	1210.76	1.25451	22.6829	0.0492493	241.282	398.562
98	9654	45	220.12	184	220.12	4.10988	24.3751	6.46662	13.3897	121.658
99	9453	92	1352.27	39	1352.27	6.29712	46.8336	3.88601	53.6861	79.4014
